# Supplementary material for: Screening for Obstructive Sleep Apnea Risk by Using Machine Learning Approaches and Anthropometric Features
Source: Sensors (Basel). 2022 Nov 9;22(22):8630. doi: 10.3390/s22228630 (PMC9694257; doi:10.3390/s22228630)
Supplement: Supplementary file 1 [file sensors-22-08630-s001.zip]

Archive with 1 entries (1 files):
- sensors-1962774-supplementary.pdf
